# Supplementary material for: Hypoxia-Responsive Class III Peroxidases in Maize Roots: Soluble and Membrane-Bound Isoenzymes
Source: Int J Mol Sci. 2020 Nov 23;21(22):8872. doi: 10.3390/ijms21228872 (PMC7700428; doi:10.3390/ijms21228872)
Supplement: Supplementary file 1 [file ijms-21-08872-s001.zip]

Archive with 2 entries (2 files):
- Supplementary data.pdf
- supplement tables.xlsx
