# Supplementary material for: Hypoxia-Responsive Class III Peroxidases in Maize Roots: Soluble and Membrane-Bound Isoenzymes
Source: Int J Mol Sci. 2020 Nov 23;21(22):8872. doi: 10.3390/ijms21228872 (PMC7700428; doi:10.3390/ijms21228872)
Supplement: Supplementary file 1 [file ijms-21-08872-s001.zip › supplement tables.xlsx]

## Sheet: Table S1A 
Table S1A RNA Seq analyses of class III peroxidases. RNA Seq analyses was performed with three controls and three 24 h hypoxia-stressed maize root samples. Differential expressed gene results were performed on a comparison pair (stressed versus controls) using normalized Fragments Per Kilobase Million (FPKMs) with a fold change >2 and students t-test p <0.05. Differential upregulated genes are ma…
name acc. Redoxibase	Entrez_Gene_ID	Gene_Synonym	Protein_ID	Product	UniProt acc.	fold change	p-value	av control	av stressed	sd control	sd stressed	localisation
ZmPrx01_LineC+W64	542029	GRMZM2G104394	NP_001105144.1	peroxidase	A0A1D6MSC0, A5H8G4	1.31918	0.281758	6.85654	7.25618	0.179713	0.476838	outside
ZmPrx02	542571	GRMZM2G040638	NP_001105580.1	peroxidase	A0A1D6K431, Q9FEQ8	-1.19912	0.765316	6.44286	6.18089	0.959156	1.04617	outside
ZmPrx03_B73	542505	GRMZM2G135108 [6a]	XP_008649365.1	peroxidase 3	A0A1D6LYW3	-2.27378	0.0641506	8.3774	7.19231	0.461998	0.63183	outside
ZmPrx04	100274427	.	NP_001142258.1	Peroxidase 16	B4G0X5	1.06923	0.803116	4.31151	4.40809	0.22345	0.564074	outside
ZmPrx05	100216632	GRMZM2G085198	NP_001297461.1	Peroxidase 64	C0HFN4	-1.39797	0.21146	5.45001	4.96667	0.463134	0.0452643	outside
ZmPrx06	100383323	GRMZM2G427815	NP_001169452.1	uncharacterized LOC100383323	A0A1D6IMZ9, C0PF45	2.95408	0.025366	5.19396	6.75666	0.49963	0.140413
ZmPrx07	541674	GRMZM2G133475	NP_001295387.1	uncharacterized LOC541674	A0A1D6F4C8	-1.53949	0.415139	5.61981	4.99736	0.996406	0.585416	outside
ZmPrx08	103633483	.	XP_008653399.1	peroxidase 2-like	-	-4.26625	0.105777	3.90939	1.81642	1.2897	0.102698	outside
ZmPrx09	103633481	.	XP_008653398.1	peroxidase 2-like	A0A1D6IKW1	-3.77583	0.0767502	4.59817	2.68138	1.11418	0.690942	outside
ZmPrx10	100282411	GRMZM5G843748	NP_001148794.1	uncharacterized LOC100282411	C0HEE6, B6T750	-1.8371	0.0522246	3.82091	2.94347	0.433243	0.314513	outside
ZmPrx100	100273315	GRMZM2G067096	NP_001141228.1; XP_008667514.1; XP_008667515.1	Peroxidase superfamily protein	B4G1C4, B4FUI8	too less reads/FPKMs						outside
ZmPrx101	100273283	GRMZM2G107228	NP_001141196.1	Peroxidase 64	B4FU88	-1.84247	0.0784698	4.71893	3.83729	0.495526	0.168833	outside
ZmPrx102	100284675	GRMZM2G089895	NP_001151042.1	Peroxidase 1	B6TWB1	-1.54328	0.206874	1.73839	1.11239	0.603331	0.219821	outside
ZmPrx103	103633485	GRMZM2G451097 [6a]	XP_008653401.1	peroxidase 2-like	A0A1D6IKX3	-1.47485	0.131516	1.12634	0.565769	0.401849	0.0847602	outside
ZmPrx104	100217011	GRMZM2G394500	NP_001136859.1	Peroxidase 2	B4FBH0	1.11223	0.764625	3.80891	3.96237	0.686436	0.449276	outside
ZmPrx105	103637680	GRMZM2G127945	XP_008658508.1	peroxidase 57	A0A1D6K8V8	-1.31421	0.298467	1.1871	0.792912	0.320862	0.461136	outside
ZmPrx106	100381507	GRMZM2G380247	NP_001167809.1	Peroxidase 52	C0HGH8	-1.33485	0.340128	4.85798	4.44131	0.22994	0.576997	outside
ZmPrx107	100276245	GRMZM2G122853	NP_001143552.2	putative class III secretory plant peroxidase family protein	C0HHA6	-8.37307	0.012036	5.3541	2.28834	0.910931	0.777962	outside
ZmPrx108	100285899	GRMZM2G176085	NP_001152260.1	peroxidase 51	6UBB5	1.48078	0.567987	2.94267	3.50903	0.671837	1.37269	outside
ZmPrx109	100273989	GRMZM2G150731	NP_001141847.1	putative class III secretory plant peroxidase family protein	B4FYH1	-4.83706	0.000402367	4.43543	2.1613	0.243699	0.161663	PM
ZmPrx11 (99%)	100272764	GRMZM2G130904	NP_001140689.1	uncharacterized LOC100272764	A0A317YIS8, B4FQI9	1.42233	0.53222	5.99374	6.50199	1.17443	0.122484	PM
ZmPrx111	100285655	GRMZM2G408963	NP_001278567.1	uncharacterized LOC100285655	A0A1D6E8Y9, B6SI04	1.2585	0.275566	1.97747	2.30917	0.284811	0.351349	outside
ZmPrx112 (99%)	103642594	GRMZM2G006727 [6a]	XP_008664053.1	peroxidase 52	A0A1D6J1L2	-1.76193	0.0344929	1.42588	0.60872	0.34701	0.257797	PM
ZmPrx113	103645320	GRMZM2G068699	XP_008666615.2	peroxidase 57	A0A1D6KQI0	-1.26327	0.195603	0.607275	0.270109	0.30754	0.0471317	PM
ZmPrx114	100384441	GRMZM2G450717	NP_001170449.1	Peroxidase 52	C0PPB6	-1.17773	0.778823	2.38576	2.14975	0.94146	0.982188	PM
ZmPrx115 (99%)	100285577	AC197758.3_FG004	NP_001151940.1	peroxidase 52	B6U6W0	1.363	0.356649	3.92358	4.37036	0.610043	0.397128	PM
ZmPrx116	103627003	GRMZM2G035506	XP_008645579.1	peroxidase P7	A0A1D6H650	too less reads/FPKMs						outside
ZmPrx117	103640022	GRMZM2G097934	XP_008660905.1	peroxidase 4	K7VV24, A0A3L6D9I7	2.54387	0.00779344	1.17975	2.52677	0.301336	0.352343	outside
ZmPrx118	100216881	GRMZM2G076562	NP_001136740.1	Peroxidase 64	B4FK72, A0A3L6EN03	1.92811	0.275343	5.04897	5.99615	1.11031	0.245297	outside
ZmPrx119 (99%)	100285274	GRMZM2G382379	NP_001151639.1	peroxidase 68	B6U2M7	-1.33884	0.285065	0.841373	0.420384	0.350508	0.467534	outside
ZmPrx120	100281052	.	NP_001147443.1	peroxidase 52	B6SRR3	-1.33072	0.129846	0.717232	0.305022	0.265247	0.265445	outside
ZmPrx121	103650080	.	XP_008673964.1	peroxidase 5	A0A1D6MRI4	1.07718	0.712658	0.695233	0.802489	0.168755	0.420091	outside
ZmPrx122	103628533	.	XP_008646937.1	peroxidase 70	A0A1D6H652	too less reads/FPKMs						PM
ZmPrx123	100191769	GRMZM2G117706	NP_001130666.1	Peroxidase 52	B4FA32	1.15833	0.788653	2.50219	2.71423	1.16825	0.376679	PM
ZmPrx124 (99%, 95%)	100285877	GRMZM2G321839	NP_001152239.1; XP_020405389.1	peroxidase 56	B6UB27	-1.74462	0.0738016	4.3922	3.58929	0.459481	0.268482	PM
ZmPrx125	103647239	.	XP_008670022.1	peroxidase 50	-	1.73231	0.175911	6.46212	7.25482	0.297413	0.693084	outside
ZmPrx126	103640218	.	XP_008661070.1	peroxidase 57	K7VGN1	too less reads/FPKMs						outside
ZmPrx127 (78%)	103651934	.	XP_020406362.1	peroxidase 5	-	too less reads/FPKMs						outside
ZmPrx128	103641348	.	XP_008662922.1	peroxidase 2-like	K7TMB0	-3.73251	0.0501328	2.55023	0.650081	0.8766	0.330892	MiM
ZmPrx129	103641350	.	XP_008662923.1	peroxidase 2	K7U151	-1.87052	0.127992	1.08792	0.184489	0.624311	0.0549417	PM
ZmPrx13	100280077	GRMZM2G116902	NP_001146489.1	Peroxidase 59	B8A1T1	2.50367	0.0906796	4.90166	6.2257	0.433511	0.827453	outside
ZmPrx130	103629160	.	XP_008648558.1	peroxidase 43	A0A1D6LFH4, A0A3L6E7X3	-1.06598	0.764485	0.315097	0.222912	0.432756	0.222655	outside
ZmPrx131	103650629	GRMZM2G101221	NP_001311200.1	peroxidase 43	A0A1D6MYJ1, A0A3L6FKC2	-1.1542	0.808748	1.52995	1.32306	1.16471	0.717422	outside
ZmPrx132	103631733	.	XP_008651138.1	peroxidase 44	A0A1D6JNY2	too less reads/FPKMs						outside
ZmPrx133	103626369	.	XP_008644997.1	peroxidase 45	A0A1D6GUF9	-1.61613	0.384452	2.71926	2.02672	1.08591	0.145879	outside
ZmPrx134	100285457	GRMZM2G142011	NP_001151822.2	peroxidase 16 precursor	A0A1D6GUF7, B6U531, C0PLV2	too less reads/FPKMs						outside
ZmPrx135	103635633	.	XP_008656265.1	peroxidase 2	K7VFH6	2.42395	0.0292422	0.811893	2.08925	0.478103	0.203076	ER membrane
ZmPrx136	100384634	GRMZM2G160327	NP_001170598.1; XP_008644169.1	Peroxidase 64	C4IZ20, A0A1D6H7N5	-1.27616	0.285406	1.92929	1.57748	0.410165	0.245347	PM
ZmPrx137	103651385	.	XP_008675244.1	peroxidase 19	A0A1D6NGC5	1.83741	0.368434	1.96343	2.84111	1.18061	0.906618	outside
ZmPrx139	100194341	GRMZM2G361475	NP_001132849.1	Peroxidase 12	B4FIC6	too less reads/FPKMs						outside
ZmPrx14	103647879	.	XP_008670598.1	peroxidase 2-like	A0A1D6F264, A0A1D6F265	too less reads/FPKMs						outside
ZmPrx140	103642084	.	XP_008663625.1	peroxidase 1	A0A3L6G533	-2.13317	0.0356583	1.56249	0.469485	0.425384	0.146608	PM
ZmPrx141	103644044	GRMZM2G047656	XP_020402893.1	peroxidase 50	A0A1D6L5P7 (99.7%)	1.18525	0.740836	5.52243	5.76762	1.08703	0.365841	outside
ZmPrx142	103638909	.	XP_008659921.1	peroxidase 57	K7VGN6, A0A3L6DEP4	-1.19479	0.606567	2.95951	2.70275	0.255497	0.714848	outside
ZmPrx143 (99%)	100273061	GRMZM6G514393	NP_001140982.1	uncharacterized LOC100273061	A0A3L6DML9, B4FSK9	-1.21575	0.635976	4.09445	3.81261	0.19259	0.874381	outside
ZmPrx144	103635393	.	XP_008656073.1	peroxidase 2-like	A0A1D6K434	1.48924	0.631468	5.40468	5.97926	1.41969	1.28963	outside
ZmPrx145	103635381	GRMZM2G168073	XP_008656069.1	peroxidase 2-like	A0A1D6K433	1.58459	0.599779	4.84504	5.50915	1.30241	1.54011	outside
ZmPrx146,22	103641353		XP_008662931.1	peroxidase 5	K7U159, A0A3L6G5C7	-1.78801	0.0177869	5.00457	4.16622	0.283233	0.230228	outside
ZmPrx15	103628960	.	XP_008648376.1	peroxidase 47	A0A1D6LE55	-1.00828	0.979148	5.44604	5.43414	0.514023	0.534024	outside
ZmPrx16 (92%)	100192761	GRMZM2G103342	NP_001131430.1	uncharacterized LOC100192761	B4FCI9	1.42535	0.578602	4.5824	5.09372	0.222217	1.34139	outside
ZmPrx17	103633271	.	XP_008653195.1; XP_020402698.1	peroxidase A2	A0A1D6JVC3	too less reads/FPKMs						outside
ZmPrx18	100282124	.	NP_001148509.1	peroxidase 72 precursor	B6T3V1	-4.12198	0.0750066	7.42255	5.37921	0.577069	1.16868	outside
ZmPrx19	100216859	GRMZM2G069093	NP_001136722.1; XP_008667349.1	peroxidase 72 precursor	B4G1R4, B4FK24	-2.16206	0.0537082	8.83697	7.72457	0.357358	0.559852	outside
ZmPrx20	100283382	GRMZM2G085967	NP_001149755.1; XP_008643745.1	peroxidase 39	B6THU9, C0PKS1	-4.06308	0.0077139	8.38375	6.36117	0.208787	0.459586	outside
ZmPrx21 (96%)	109940806	.	XP_020396701.1	peroxidase 1-like	-	-1.56279	0.00749119	1.06205	0.417923	0.160373	0.0939392	outside
ZmPrx22,146	103641351	GRMZM2G022740	XP_008662930.1	peroxidase 5	K7U159, A0A3L6G5C7	-2.08825	0.00356291	5.0311	3.9688	0.185358	0.223641	outside
ZmPrx23	100216922	GRMZM2G012263	NP_001136779.1	Peroxidase 64	B4FKG0	too less reads/FPKMs						outside
ZmPrx24	542464	GRMZM2G108219	NP_001105489.2	anionic peroxidase	B4FHG3, A0A3L6FWU2	-1.17064	0.617211	9.46133	9.23404	0.479787	0.545808	outside
ZmPrx25	100192603	GRMZM2G116846	NP_001131290.1; XP_008679463.1	Peroxidase 53	B4FUT1, B4FBY8, A0A317YJD8	too less reads/FPKMs						outside
ZmPrx26	100191217	GRMZM2G095404	NP_001130123.2	Peroxidase 11	A0A1D6LWY7	-1.57285	0.188756	5.00125	4.34787	0.589479	0.157813	MiM
ZmPrx27	100192080	GRMZM2G419953	NP_001130975.1	uncharacterized LOC100192080	B4FB95	-1.14465	0.516935	2.46056	2.26565	0.39191	0.25669	outside
ZmPrx28	100191905	GRMZM2G341934	NP_001130801.1; XP_008673305.1; XP_008673330.1	Peroxidase 64	B4FNL8, B4FAL5, B4FLI3	1.45982	0.154383	4.16193	4.70772	0.147427	0.439178	outside
ZmPrx29	100191304	.	NP_001130210.1	Peroxidase 55	B4F8B7, A0A3L6G286	-1.31278	0.210988	2.52252	2.1299	0.254063	0.367142	outside
ZmPrx30	103633480	GRMZM2G427954	XP_020396685.1	peroxidase 2	A0A1D6IKV9	-1.74552	0.326631	3.59693	2.79327	0.688845	1.01134	outside
ZmPrx31	100216995	GRMZM2G150893	NP_001136844.1	peroxidase 54	B4FKV6, A0A3L6EJU4	1.80646	0.0230172	2.02599	2.87915	0.288002	0.119958	outside
ZmPrx32	100273221	GRMZM2G033985	NP_001141135.1	peroxidase 40	B4FTQ3	too less reads/FPKMs						outside
ZmPrx33	103635713	.	XP_008656320.1	peroxidase 29	A0A1D6FQT9	too less reads/FPKMs						outside
ZmPrx34	100282431	GRMZM2G088765	NP_001148814.1	uncharacterized LOC100282431	A0A1D6KAW3, B6T7B1	-2.15267	0.310513	7.95635	6.85022	0.998736	1.29602	outside
ZmPrx35	100281950	GRMZM2G177792	NP_001148340.2	peroxidase 1	K7TID5	-2.79969	0.0059257	3.37565	1.89038	0.336146	0.344769	ER membrane
ZmPrx37	107546759	.	NP_001309721.1	uncharacterized LOC107546759	A0A1D6H658 (99.7%)	-1.93394	0.0502049	5.44851	4.49697	0.0643497	0.397301	outside
ZmPrx39	100273479	GRMZM2G450233	NP_001141388.1; XP_008647554.1	peroxidase 5	B4FVT1	1.21741	0.640723	3.87865	4.16246	0.714964	0.662678	MoM
ZmPrx42 (99%)	100101533	GRMZM2G126261	NP_001106019.1	uncharacterized LOC100101533	A5H453 (99.4%)	-1.10323	0.709903	4.16907	4.02734	0.276443	0.532665	outside
ZmPrx44 (99%)	100285894	GRMZM2G048474	NP_001152255.1	peroxidase 1	C0P4S1, B6UBA1	-3.37949	0.0759215	5.99229	4.23549	0.491304	1.00914	outside
ZmPrx45	100279575	GRMZM2G061230	NP_001304758.1	Peroxidase superfamily protein	K7UQ82, C0P793	too less reads/FPKMs						outside
ZmPrx46	103636702	GRMZM2G037156[6a]	XP_020398427.1	peroxidase 9	A0A1D6FBJ6	-4.96178	0.000772023	4.73634	2.42548	0.314444	0.233181	ER membrane
ZmPrx48	100280824	GRMZM2G471357	NP_001147216.1	uncharacterized LOC100280824	K7VH58, A0A3L6DGZ5, B6SMR2	5.29698	0.063408	2.70932	5.11449	1.21261	0.397694	outside
ZmPrx49	100285056	GRMZM2G061088	NP_001151423.1	peroxidase 2	B4FY83, B6U0D4	-2.09418	0.346591	3.26887	2.20249	1.33888	1.08514	outside
ZmPrx50	100281286	GRMZM2G133434	NP_001147676.1	peroxidase 45	A0A1D6GUG0, B6SU07	too less reads/FPKMs						outside
ZmPrx51	100281280	.	NP_001147671.1	peroxidase 1	B4FRD6, B6STZ5	-1.90466	0.14644	4.28853	3.359	0.349165	0.734135	outside
ZmPrx52	103639086	.	XP_008660104.1	peroxidase 5	K7VDC0	too less reads/FPKMs						PM
ZmPrx53	103639570	GRMZM2G063435	NP_001313393.1	peroxidase 44-like	K7VQB0, B4FIA7	too less reads/FPKMs						outside
ZmPrx54	100216875	GRMZM2G041308	NP_001136736.1	peroxidase 72	B4FK56	-1.27762	0.596031	2.7441	2.39064	0.82651	0.664472	outside
ZmPrx55	100272496	GRMZM2G020523	NP_001140437.1; XP_008666570.2	uncharacterized LOC100272496	B6TU39, B4FNZ7	-1.27311	0.236395	0.969626	0.621268	0.366697	0.132239	PM
ZmPrx56	103633557	.	XP_008653466.1	cationic peroxidase 1	A0A1D6IMZ0	1.41055	0.503774	3.80288	4.29913	1.05414	0.2645	PM
ZmPrx57	100282284	GRMZM2G439422	NP_001148668.2	uncharacterized LOC100282284	K7V1E7	too less reads/FPKMs						PM
ZmPrx58	100194034	GRMZM2G108207	NP_001132567.1	Peroxidase 12	B4FH68, A0A3L6FVS5	1.52348	0.21102	1.32988	1.93725	0.581842	0.346967	outside
ZmPrx59	100193723	.	NP_001132283.1	peroxidase 12	B4FG25	-1.04392	0.90267	0.569751	0.507734	0.260099	0.75064	outside
ZmPrx60	100216644	GRMZM2G048775	NP_001136527.1; XP_008667326.1	Peroxidase 73	B4FZR9, B4FJ11, A0A3L6G3E7	-1.05562	0.9008	0.883556	0.805458	0.53235	0.854579	outside
ZmPrx61	103635254	.	XP_008655973.1	peroxidase 72	K7VCN5, A0A3L6DPW9	-3.50129	0.013142	5.90278	4.09489	0.488319	0.544152	outside
ZmPrx62	103647881	.	XP_008670600.1	peroxidase 2-like	A0A1D6F267	too less reads/FPKMs						outside
ZmPrx63	103633479	.	XP_020396977.1	peroxidase 2	A0A1D6IKV7	too less reads/FPKMs						outside
ZmPrx64	100192105	.	NP_001131000.1	Peroxidase 67	B4FBC8	1.31844	0.0932052	5.25666	5.6555	0.208225	0.234321	outside
ZmPrx65	107457598	GRMZM2G136158	NP_001308560.1	Peroxidase 24	K7USX8	1.02131	0.936707	1.74488	1.7753	0.381429	0.490183	outside
ZmPrx67	100279673	GRMZM2G405581	NP_001304763.1; XP_020408864.1	uncharacterized LOC100279673	A0A1D6H655, B8A1V6	1.22502	0.653792	2.53364	2.82644	0.484317	0.902332	MoM
ZmPrx68 (99%)	103634415	.	XP_008654161.1	peroxidase 2	A0A1D6IKW0 (99.7%)	too less reads/FPKMs						cytoplasma
ZmPrx69 (99%)	100286338	GRMZM2G080183	NP_001152697.1	uncharacterized LOC100286338	B4FVT4, B6UI45	2.00256	0.286041	3.42353	4.42537	1.08463	0.888997	outside
ZmPrx70	100125639	GRMZM2G025441	NP_001106040.1; XP_008650762.1	plasma membrane-bound peroxidase 2b	A5H452	-4.2254	0.121758	4.27422	2.19513	0.583891	1.47954	ER membrane
ZmPrx71 (99%)	100284887	GRMZM2G442008	NP_001151254.2	peroxidase 65	A0A1D6HJV5	too less reads/FPKMs						PM
ZmPrx72	100191153	.	NP_001130061.1	Peroxidase 24	B4F7T9	-1.6206	0.227072	1.23337	0.536833	0.0193864	0.700446	MiM
ZmPrx73	103633187	.	XP_008653093.1	peroxidase 7	A0A1D6IBW1	-1.44297	0.511597	1.15518	0.626145	1.10982	0.517902	outside
ZmPrx74	100382459	GRMZM2G047456	NP_001168671.1; XP_008644003.1	Peroxidase 73	C0P813	1.6363	0.140106	4.61644	5.32687	0.253641	0.547885	outside
ZmPrx76 (97%)	100280862	.	NP_001147254.1	peroxidase 52	B6SNF9	-2.34655	0.0943519	2.64744	1.4169	0.753752	0.238878	ER membrane
ZmPrx77	100194008	GRMZM2G365774	NP_001132544.1	Peroxidase 64	B4FH35, A0A3L6DMQ1	-1.91745	0.0644016	3.64663	2.70744	0.103732	0.457768	ER membrane
ZmPrx78	103634416	GRMZM2G504757	XP_020396927.1	peroxidase 2-like	A0A1D6IKW2	-2.05603	0.198682	3.60961	2.56975	0.830553	0.824688	Vac
ZmPrx79	103647877	.	XP_008670597.1	peroxidase 2-like	A0A1D6F256	-12.6463	0.00145073	6.70953	3.04889	0.192759	0.439043	outside
ZmPrx80	100192482	GRMZM2G136534	NP_001131174.1	uncharacterized LOC100192482	A0A1D6KK78, B4FBI1	1.03063	0.904501	4.89346	4.93698	0.0951831	0.551087	outside
ZmPrx81	100193733	.	NP_001132293.1	peroxidase 12	B4FG39, A0A3L6FW34	-2.89192	0.138311	7.14017	5.60814	0.540336	1.17335	outside
ZmPrx82	100283865	GRMZM2G070603	NP_001150235.1	uncharacterized LOC100283865	K7V8K5, B6TMI9	-2.37647	0.0478554	3.64245	2.39363	0.59821	0.426886	outside
ZmPrx83	100382033	GRMZM2G407740	NP_001168269.1	Peroxidase 72	C0P3T3	-1.18949	0.33801	6.04598	5.79563	0.29714	0.264899	outside
ZmPrx84 (99%)	100281032	GRMZM2G144648	NP_001147423.1	uncharacterized LOC100281032	B6SIU4, B6SRH9	-1.78182	0.057235	5.75467	4.92131	0.095526	0.38591	cytoplasma
ZmPrx85	100279351	GRMZM2G108153	NP_001145841.2	uncharacterized LOC100279351	A0A1D6E530	1.53081	0.0352177	6.71033	7.32463	0.262114	0.151631	outside
ZmPrx86	103626198	.	XP_008644819.1	peroxidase N	A0A1D6GQ39, A0A3L6ES24	-1.01956	0.938374	4.11179	4.08385	0.342718	0.473832	PM
ZmPrx87	100273104	.	NP_001141025.1	Peroxidase 64	B4FSW5	-1.66292	0.277357	5.385	4.65128	0.864059	0.346544	outside
ZmPrx88	107548102	GRMZM2G410175	NP_001309939.1	Peroxidase 2	D7NLB3	-7.93352	0.0428302	5.95705	2.96909	0.443953	1.26703	outside
ZmPrx89	107457593	GRMZM2G404676	NP_001308537.1	Peroxidase 1	A0A1D6HQQ9	-2.13163	0.105336	2.73675	1.64479	0.720899	0.494067	MiM
ZmPrx90	100280551	.	NP_001146942.1	peroxidase 1	B6SIA9	-4.18274	0.0205338	3.89123	1.82678	0.657879	0.699298	outside
ZmPrx91	103645835	.	XP_008668773.1	peroxidase 2	-	-1.26938	0.521134	4.65318	4.30906	0.690987	0.475009	outside
ZmPrx92 (98%)	100282342	GRMZM2G320269	NP_001148726.1	peroxidase 27	C0HIT1, B6T6D4	-1.91962	0.101119	4.88726	3.94643	0.618347	0.325303	outside
ZmPrx93	100501595	GRMZM2G108221	NP_001183209.1	uncharacterized LOC100501595	A0A1D6II57, C4J4H5	too less reads/FPKMs						outside
ZmPrx94	103631868	.	XP_008651917.1	peroxidase 1	A0A1D6HQQ8	-2.91001	0.196703	2.85532	1.3143	1.43677	0.49191	PM
ZmPrx95	100273055	GRMZM2G125698	NP_001140976.1; XP_008661583.1	Peroxidase superfamily protein	C4IZA5, B4FSJ0	1.04425	0.431371	0.46002	0.522492	0.0404994	0.108892	outside
ZmPrx96	103653548	AC205154.3_FG005	XP_008678645.1	peroxidase 5	K7UF86	-1.16119	0.7823	5.06705	4.85145	1.14471	0.405502	outside
ZmPrx97 (99%)	100284334	GRMZM2G427937	NP_001150701.1	uncharacterized LOC100284334	A0A1D6IKV8, B6TSH0	-4.024	0.0559425	4.6546	2.64597	1.02359	0.70158	outside
ZmPrx98	103638313	.	XP_008659484.1	peroxidase 1	-	-7.12144	0.015811	3.90777	1.0756	0.798262	0.30445	outside
ZmPrx99	100383495	GRMZM2G171078	NP_001169614.1	uncharacterized LOC100383495	A0A1D6LS36, C0PGF4	-1.83264	0.134996	3.93826	3.06434	0.652947	0.228022	outside

## Sheet: Table S1B
Table S1B RNA Seq analyses of RBOH. RNA Seq analyses was performed with three controls and three 24 h hypoxia-stressed maize root samples. Differential expressed gene results were performed on a comparison pair (stressed versus controls) using normalized Fragments Per Kilobase Million (FPKMs) with a fold change >2 and students t-test p <0.05. Differential upregulated genes are marked red and diff…
name acc. Redoxibase	Entrez_Gene_ID	Gene_Synonym	Protein_ID	Product	UniProt acc.	fold change	p-value	av control	av stressed	sd control	sd stressed	localization
RBOH3	778438	GRMZM2G426953	NP_001105930.1	uncharacterized LOC778438	Q0MRQ8	-1.84222	0.0256995	4.29977	3.41833	0.325341	0.293663	PM
RBOH5	100037794	GRMZM2G138152	NP_001105965.1	uncharacterized LOC100037794	A1YBM1	-1.31823	0.199297	5.66462	5.26602	0.291374	0.339531	thylakoid membrane>PM
RBOH7	100101532	GRMZM2G043435	NP_001106018.1	respiratory burst oxidase-like protein C	A5H238	1.02823	0.740055	3.94028	3.98045	0.129175	0.146595	PM
RBOH4	100136880	GRMZM2G441541	NP_001157759.1	respiratory burst oxidase-like protein D	C6F010, K7U3R2	-1.09768	0.523121	5.34115	5.20669	0.300895	0.0725847	PM
RBOH1	100274717	GRMZM2G089285	NP_001142490.1; XP_008668858.1; XP_008668864.1; XP_008668865.1	uncharacterized LOC100274717	B6SHL3	-1.58009	0.0565631	1.96246	1.30246	0.198133	0.338599	MiM>PM
RBOH10	100381459	GRMZM2G300965	NP_001167766.1; XP_008662098.1	uncharacterized LOC100381459	C0HG64	5.91402	0.399309	5.04051	7.60465	4.17938	0.348156	PM
RBOH24 (96%)	100384248	GRMZM2G034896	NP_001308951.1; XP_020405539.1; XP_020405540.1	Respiratory burst oxidase homolog protein B	A0A1D6MT17	1.086	0.664193	3.43701	3.55603	0.334105	0.285951	thylakoid membrane>PM
RBOH8	100502415	GRMZM2G147966	NP_001183822.1; XP_008651819.1; XP_008651821.1	uncharacterized LOC100502415	A0A1D6I559	1.16959	0.733315	5.03913	5.26514	0.704003	0.80574	PM
RBOH24 (96%)	103635158	-	XP_008655905.1; XP_020398846.1; XP_020398847.1	respiratory burst oxidase homolog protein B	K7V0F9, A0A3L6DUK8	1.02436	0.858339	2.51823	2.55296	0.143362	0.274463	thylakoid membrane>PM
RBOH9	103635232	-	XP_008655963.1	putative respiratory burst oxidase homolog protein H	K7UWK1	-1.27947	0.501635	1.63711	1.28157	0.432198	0.695917	PM
RBOH6 (76%)	103648040	-	XP_023157481.1	respiratory burst oxidase homolog protein B	A0A1D6F6A5 (98.8%)	-1.26494	0.39532	0.464969	0.125896	0.546062	0.118907	thylakoid membrane>PM
RBOH2 (96%)	103648044	-	XP_020404252.1	respiratory burst oxidase homolog protein B	A0A1D6F6D4 (86.5%)	-1.70166	0.339623	1.02009	0.253153	1.0695	0.262217	PM

## Sheet: Table S1C
Table S1C RNA Seq analyses of cell-wall related genes. RNA Seq analyses was performed with three controls and three 24 h hypoxia-stressed maize root samples. Differential expressed gene results were performed on a comparison pair (stressed versus controls) using normalized Fragments Per Kilobase Million (FPKMs) with a fold change >2 and students t-test p <0.05. Differential upregulated genes are …
name	Product	Entrez_Gene_ID	Gene_Synonym	Protein_ID	UniProt Acc. No.	fold change	p-value	av control	av stressed	sd control	sd stressed
caffeoyl	caffeoyl-CoA O-methyltransferase 2	100273683	CCoAMT-2	NP_001337196.1; XP_023156728.1; XP_023156729.1	Q7X6T0	-1.17314	0.393476	6.41949	6.18912	0.354016	0.193452
caffeoyl	caffeoyl-CoA O-methyltransferase 1	100286151	.	NP_001152511.1	B6UF45	-4.83477	0.0254205	5.14762	2.87418	0.615158	0.87315
caffeoyl	Caffeoyl-CoA O-methyltransferase 2	100384287	GRMZM2G034024	NP_001170320.2; XP_008677688.1	K7UC34	-1.15429	0.499653	1.97347	1.76647	0.427545	0.166882
caffeoyl	caffeoylshikimate esterase	103651036	.	XP_008674851.1	A0A1D6N7M7	17.3479	0.147282	4.34191	8.4586	3.21579	1.02557
caffeoyl	Caffeoyl-CoA O-methyltransferase1	107282093	ccoaomt1	NP_001307576.1	Q6VWJ0	-1.97549	0.04055	8.26398	7.28177	0.427719	0.196263
cellulase	cellulase	100384439	GRMZM2G482256	NP_001309944.1	M1RLE8	-1.31292	0.526159	3.12816	2.73538	0.838224	0.457377
cellulase	Cellulase (glycosyl hydrolase family 5) protein	100193538	GRMZM2G180716	NP_001132121.1	B4FFD2	-1.10287	0.596263	1.59475	1.45348	0.345968	0.240844
cellulase	cellulase containing protein	100284407	.	NP_001150774.1	-	-2.26415	0.21067	5.18404	4.00507	1.03981	0.883647
cellulose	cellulose synthase-1	541802	.	NP_001104954.1	K7V1Z8	-1.37969	0.37629	4.8312	4.36685	0.319125	0.697504
cellulose	cellulose synthase 5	541803	CesA-5	NP_001104955.2	A0A1D6L8J3	2.83493	0.00669713	4.41557	5.91889	0.265154	0.0750354
cellulose	cellulose synthase 6	541804	CesA-6	NP_001104956.2	A0A1D6LAS5	-1.02242	0.922852	4.71353	4.68154	0.288542	0.446833
cellulose	cellulose synthase 7	541805	CesA-7	NP_001104957.1	Q9LLI3	-1.3468	0.471024	4.93611	4.50657	0.455427	0.790189
cellulose	cellulose synthase 8	541806	CesA-8	NP_001104958.1	-	-1.03441	0.951911	5.77928	5.73047	0.109453	1.23905
cellulose	cellulose synthase-9	541807	GRMZM2G018241	NP_001104959.2	A0A1D6ELB9	-1.17829	0.659154	5.49787	5.26118	0.279447	0.775465
cellulose	cellulose synthase 11	542139	GRMZM2G037413	NP_001105236.2	A0A0B4J329	-1.62481	0.36614	4.47967	3.7794	0.7358	0.927007
cellulose	cellulose synthase 3	542489	CesA-3	NP_001292792.1	A0A1D6MK23	1.25503	0.0940899	3.42246	3.75019	0.00412085	0.187707
cellulose	cellulose synthase catalytic subunit 12	542514	GRMZM2G142898	NP_001105532.1	Q67BC7	-1.49893	0.393956	3.21642	2.63249	0.615473	0.848063
cellulose	cellulose synthase 2	542564	CesA-2	NP_001105574.1	Q9LLI8	-1.66426	0.286973	5.82144	5.08656	0.444139	0.87677
cellulose	cellulose synthase-4	542624	GRMZM2G424832	NP_001105621.2	A0A1D6HVV0	-1.12038	0.724018	5.65109	5.48711	0.143549	0.692333
cellulose	cellulose synthase10	542685	GRMZM2G445905	NP_001105672.1	A0A1D6KTX6	-1.38008	0.536863	4.28646	3.82171	0.647108	0.98248
cellulose	Putative cellulose synthase-like family protein	100216739	CSLD1	NP_001136615.1; XP_008661490.1	A0A1D6IW27, A0A1D6IW24, K7TNG3	-2.80334	0.0156701	2.77535	1.2882	0.142555	0.406606
cellulose	Cellulose synthase A catalytic subunit 5 [UDP-forming]	100280232	GRMZM2G028353	NP_001146633.1; XP_008667855.1	-	-1.04962	0.856364	4.00917	3.9393	0.215384	0.566008
cellulose	CSLE6 - cellulose synthase-like family E	100281504	.	NP_001147894.1	-	-1.41674	0.0543148	2.26017	1.75759	0.215753	0.238548
cellulose	CSLF3 - cellulose synthase-like family F; beta1,3-1,4 glucan synthase	100281536	GRMZM2G339645	NP_001147926.1	-	1.0902	0.180712	3.1722	3.29679	0.10441	0.0797327
cellulose	cellulose synthase-like protein E2	103627673	.	XP_020394267.1	A0A1D6HJ04	1.09073	0.322464	3.05965	3.18495	0.158375	0.100692
cellulose	putative cellulose synthase A catalytic subunit 11 [UDP-forming]	103631292	.	XP_020395637.1	-	-1.06559	0.150554	0.113278	0.0216236	0.0699113	0.00474271
cellulose	cellulose synthase-like protein D1	103637736	.	XP_008658791.1	A0A1D6KA41	1.33794	0.464803	0.679941	1.09995	0.657847	0.615382
cellulose	protein CELLULOSE SYNTHASE INTERACTIVE 1	103637845	.	XP_020399667.1; XP_020399668.1	-	-1.41634	0.0330663	4.18139	3.67923	0.172913	0.205506
cellulose	cellulose synthase A catalytic subunit 5 [UDP-forming]	103638772	.	XP_008659810.1; XP_008659811.1; XP_008659812.1; XP_008659813.1	A0A1D6P4I8	-1.17919	0.0251184	1.08023	0.842438	0.00877908	0.068665
cellulose	probable cellulose synthase A catalytic subunit 1 [UDP-forming]	103640007	.	XP_020400201.1	-	-1.06556	0.661736	1.00787	0.916253	0.153653	0.290358
cellulose	probable cellulose synthase A catalytic subunit 6 [UDP-forming]	103647318	.	XP_020404056.1; XP_020404057.1	A0A1D6EN88	1.431	0.501894	4.25353	4.77055	0.113133	1.10102
cellulose	cellulose synthase A catalytic subunit 9 [UDP-forming]	103647435	CesA13	NP_001306681.1	A0A077D360	-1.33417	0.594048	3.6041	3.18816	0.714425	1.00684
cellulose	cellulose synthase-like protein G2	103650687	.	XP_020405933.1	A0A1D6N0A7	-1.15369	0.783933	1.29516	1.0889	1.13952	0.0966652
cinnamyl	putative cinnamyl-alcohol dehydrogenase family protein	100192586	GRMZM2G090980	NP_001131273.1; XP_008658047.1; XP_008658048.1; XP_008658049.1; XP_008658050.1; XP_008658052.1	B4FBW5	-1.18564	0.625511	5.3327	5.08703	0.0862101	0.74306
cinnamyl	putative cinnamyl-alcohol dehydrogenase family protein	100216819	GRMZM2G167613	NP_001136687.1	B4FJW4	-1.03807	0.938166	4.06599	4.01209	0.938025	0.611129
cinnamyl	putative cinnamyl alcohol dehydrogenase 6	100272868	.	NP_001140793.1	B4FR97	-2.49432	0.493851	3.77667	2.45802	2.74414	0.432622
cinnamyl	putative cinnamyl-alcohol dehydrogenase family protein	100273263	.	NP_001141177.1	-	-1.23842	0.10688	5.87008	5.56157	0.190988	0.0128292
cinnamyl	cinnamyl alcohol dehydrogenase	542663	BM1	NP_001105654.1	B6U7D8	-2.9426	0.0307328	7.79679	6.2397	0.569024	0.199006
cinnamyl	cinnamyl alcohol dehydrogenase 1	100191885	GRMZM2G046070	NP_001130781.1	B4FAJ0	1.17492	0.0174197	0.331341	0.563901	0.03797	0.0745329
expansin	alpha-expansin 5	541907	GRMZM2G361064	NP_001105042.1; XP_008648280.1	-	-1.46342	0.210761	2.65512	2.10578	0.531426	0.283781
expansin	Expansin-A13	100191303	GRMZM2G072121	NP_001130209.1	B4F8B6	-1.52235	0.213816	4.31004	3.70374	0.183751	0.595441
expansin	alpha-expansin 13	100193290	GRMZM2G120724	NP_001131904.1	B4FEH6	-2.18447	0.160391	3.28062	2.15334	0.913998	0.606176
expansin	beta-expansin 4	100281892	GRMZM2G327266	NP_001148284.1; XP_020408933.1	B4FRM9	-2.37244	0.298685	2.80652	1.56015	1.55445	0.596182
expansin	beta-expansin 4	100282185	GRMZM2G103672	NP_001148569.1	A0A1D6KX40	-1.13362	0.397818	1.26772	1.08679	0.277817	0.163345
expansin	beta-expansin 1a	100282311	GRMZM2G082520	NP_001148695.1	B6T629	-2.26012	0.142719	3.65928	2.48288	0.159104	0.880568
expansin	beta-expansin 3	100283681	GRMZM2G078279	NP_001150054.1; XP_020403355.1	B6TKK5	-1.74214	0.0330319	1.65571	0.85485	0.334542	0.252017
expansin	alpha-expansin 6	100284166	expA4	NP_001150534.2	B4FYF7	1.23815	0.195683	2.19195	2.50014	0.0160903	0.279211
expansin	beta-expansin 1a	100284795	GRMZM2G094990	NP_001151162.1	B4FSL7	-4.12346	0.0246123	4.29201	2.24815	0.567826	0.775374
expansin	beta-expansin 1a	100285686	.	NP_001152049.1	-	1.00858	0.854987	0.148475	0.160805	0.0835451	0.070619
expansin	beta-expansin 1a	100285807	GRMZM2G104013	NP_001152169.1; XP_008668154.1; XP_008668155.1; XP_008668156.1; XP_008668157.1; XP_008668158.1; XP_008668159.1; XP_008668163.1; XP_008668164.1; XP_008668165.1; XP_020403390.1; XP_020403392.1; XP_020403393.1	B4FR82	-1.08039	0.353632	3.21012	3.09857	0.0992922	0.150868
expansin	Expansin-A22	100382480	GRMZM2G146540	NP_001168690.1	C0P890	-2.9305	0.0154978	2.91036	1.35921	0.431244	0.161724
expansin	Expansin-like A2	100383815	GRMZM2G127072	NP_001169918.1; XP_008658904.1	A0A1D6PJI4	-1.20336	0.514608	5.0374	4.77033	0.19956	0.5775
expansin	expansin-A23	103626949	.	XP_008645534.1	A0A096TYJ9	-2.09431	0.0450014	1.90641	0.839934	0.468457	0.176335
expansin	expansin-A23	103626950	.	XP_008645535.1	A0A096TYJ9	-2.01538	0.0432359	1.85535	0.844296	0.447563	0.19364
expansin	expansin-A23	103626961	.	XP_008645546.2	-	-2.77329	0.0278891	2.41284	0.941243	0.535349	0.219228
expansin	expansin-B16-like	103627471	GRMZM2G169967	NP_001309204.1	A0A1D6HEG4	-1.08734	0.807981	3.15176	3.03096	0.570676	0.569111
expansin	expansin-A23	103628491	.	XP_020393310.1	A0A1D6H550	-2.31638	0.0439981	2.12462	0.912749	0.543584	0.243017
expansin	expansin-A13-like	103628493	.	XP_023155920.1	-	-2.06199	0.0506124	2.39738	1.35334	0.480283	0.441369
expansin	expansin-A19	103628987	.	XP_008648413.1	-	-4.347	0.0528435	2.35431	0.234289	0.899355	0.11822
expansin	expansin-B4	103630483	.	XP_008649756.1	A0A1D6JK16	1.4098	0.17381	4.60377	5.09926	0.194202	0.430284
expansin	expansin-like A1	103631665	GRMZM2G095968	NP_001288686.1; XP_008650747.1	C4J9L0	-1.1705	0.725436	6.4619	6.23478	0.100574	0.971783
expansin	expansin-A12	103631735	.	XP_008651162.1	A0A1D6JNZ8	-2.70379	0.000114926	4.00518	2.5702	0.109498	0.0749501
expansin	expansin-A15	103631736	.	XP_008651168.1	A0A1D6JNZ9	-1.36989	0.0397394	1.64999	1.19594	0.0798012	0.192361
expansin	expansin-B4	103637654	expB2	NP_001288489.1	B4FBN4	-5.79576	0.000408994	5.85656	3.32156	0.284771	0.203849
expansin	expansin-B3	103637658	.	XP_008658382.1	A0A1D6K8H5	-7.22856	0.000186639	4.73398	1.88028	0.0450112	0.128112
expansin	expansin-B6	103638942	.	XP_008659956.1	K7VCH0	-2.66473	0.0262872	4.96411	3.55012	0.547357	0.346448
expansin	expansin-A25	103639572	.	XP_008660529.1	K7WH77	-3.27106	0.0460457	2.78773	1.07797	0.710591	0.175691
expansin	expansin-B5	103642905	.	XP_008664286.1	-	-2.21929	0.0855534	2.4515	1.3014	0.460465	0.696944
expansin	expansin-A31	103643529	.	XP_008664925.2	A0A1D6KUP4	-11.7024	0.01847	4.86902	1.32028	1.03071	0.349461
expansin	expansin-A31	103643530	.	XP_008664926.1	A0A1D6KUP5	-4.53597	0.0559589	2.93862	0.75721	1.03341	0.333231
expansin	expansin-A31	103643533	.	XP_008664928.1	A0A1D6KUP7	-3.43416	0.062849	2.90929	1.12933	0.823206	0.0898928
expansin	expansin-B12	103646908	.	XP_008669753.1	A0A1D6EGF8	1.10606	0.627023	0.680997	0.826423	0.41154	0.223355
expansin	expansin-like A3	103647667	.	XP_008670393.1	A0A1D6EVK8	2.84807	0.173665	3.34622	4.8562	1.17292	1.05641
expansin	expansin-A9	103649941	.	XP_008673851.1	A0A1D6MPF6	1.70635	0.249264	0.523903	1.29482	0.196729	0.838926
expansin	expansin-A11	103649994	.	XP_008673898.1; XP_008673899.1	A0A1D6MQG9	1.10237	0.708573	5.0584	5.199	0.564536	0.0422214
expansin	expansin-B15	103653873	.	XP_008678905.1; XP_023158125.1; XP_023158126.1	-	1.14746	0.466214	0.490019	0.688459	0.286207	0.316617
expansin	alpha-expansin4	107325939	GRMZM2G368886	NP_001307843.1	B4FRP2	1.1913	0.645209	2.82557	3.07812	0.175052	0.807025
expansin	Expansin-like A2	107403072	GRMZM2G004955	NP_001308303.1	A0A1D6GWM1	-1.04678	0.822796	1.18667	1.12072	0.446739	0.0568692
expansin	expansin-A5	109939178	.	XP_020408344.1; XP_020408345.1	-	-1.2137	0.234097	2.77949	2.50007	0.209388	0.270321
expansin	expansin-B2	109942340	.	XP_020399851.1	A0A1D6P6X6	-6.82348	0.000943549	5.11953	2.34902	0.378962	0.248394
expansin	expansin-A15	109943515	.	XP_020402360.1	A0A1D6KUN7	-4.97804	0.0358256	3.3327	1.01713	0.911215	0.32814
expansin	expansin-A31	109943516	.	XP_020402361.1	A0A1D6KUP3	-1.89982	0.218441	2.43907	1.51321	0.873728	0.635696
expansin	expansin-B12	109944020	.	XP_020403991.1	B6UFT1, B4FE20, B4FR82	-1.0262	0.679337	0.174078	0.136766	0.105037	0.100252
expansin	expansin-B7	541908	expB3	NP_001292742.1	B4FMR3	1.42947	0.768446	5.32293	5.83841	2.64802	0.219067
expansin	expansin-B3	541910	expB5	NP_001292795.1	K7VGX2	-4.22447	0.013433	3.27302	1.19424	0.581444	0.262563
expansin	Expansin-A11	100382618	.	NP_001168814.1; XP_020393748.1	C0P9D0	-2.68164	0.0407632	4.63949	3.21638	0.644004	0.389925
expansin	beta expansin8	542496	csu658	NP_001105516.1	Q94KS6	-6.22105	0.0153832	4.20766	1.5705	0.858272	0.65101
expansin	beta-expansin 4	541909	.	NP_001105043.1	Q94KT0	-8.40165	0.0125408	4.06343	0.992754	0.865939	0.431396
expansin	beta-expansin 7	542649	.	NP_001105643.1	Q94KS7	-1.06432	0.954981	5.23351	5.14358	2.16749	1.37021
expansin	alpha expansin 1	541904	GRMZM2G339122	NP_001105040.1	Q94KT7	-3.45042	0.0589807	4.26517	2.4784	0.89944	0.371401
expansin	alpha expansin 2	542648	GRMZM2G105844	NP_001105642.2	A0A1D6HK98	-1.30919	0.284818	2.23687	1.84819	0.14969	0.468377
expansin	Expansin-B4	100273516	GRMZM2G056236	NP_001141406.1	B4FW28	-4.16653	0.0767614	3.27331	1.21447	1.08013	0.185985
expansin	Expansin-B4	542566	expB6	NP_001105575.1	Q94KS8	-2.6572	0.17851	4.82972	3.41981	0.911548	1.16642
expansin	Expansin-B4	100282108	GRMZM2G103672	NP_001148493.1	A0A1D6KX41	-1.00184	0.983071	1.10312	1.10047	0.0819862	0.180271
expansin	Expansin-A11	541905	expA3	NP_001105041.1	Q94KT5	-4.39091	0.114594	2.7098	0.575276	1.40239	0.249213
expansins	expansin-like 3	100281041	GRMZM2G026147	NP_001147432.1; XP_023157854.1; XP_023157855.1	B4FL59	5.47083	0.058715	5.11497	7.56673	1.17489	0.347882
feruloyl	Omega-hydroxypalmitate O-feruloyl transferase	100273498	.	NP_001141401.1; XP_008672444.1	-	-2.90515	0.148466	4.8351	3.29649	1.21074	0.744657
feruloyl	omega-hydroxypalmitate O-feruloyl transferase-like	111589918	.	XP_023156569.1	A0A1D6G576	-1.02237	0.951535	1.80051	1.76859	0.793173	0.188133
dirigent	Dirigent protein 11	100273230	GRMZM2G420733	NP_001141144.2	A0A1D6HR40	-1.88604	0.092103	6.81834	5.90298	0.324199	0.576742
dirigent	dirigent protein 22	100283195	.	XP_020401316.1	K7TXJ5	-4.96385	7.54764e-06	3.24693	0.935466	0.0722018	0.0923529
dirigent	dirigent-like protein	100284591	.	NP_001150958.2	A0A1D6ML65	-5.07768	0.00333719	3.62121	1.27704	0.442563	0.471956
dirigent	dirigent	100285450	.	NP_001151815.1	-	2.17043	0.0293592	4.41138	5.52936	0.336524	0.44899
dirigent	dirigent protein 1	100285699	.	XP_020402309.1	A0A1D6KQJ1	-1.16581	0.248289	0.864626	0.643288	0.120853	0.238603
dirigent	dirigent-like protein pDIR3	100304142	GRMZM2G420743	NP_001159086.2	A0A1D6HR38	-1.23073	0.66844	3.46317	3.16366	1.04119	0.113584
dirigent	dirigent protein 24	103639296	.	XP_008660283.1	A0A1D6PDC4	-1.81307	0.0172551	5.10269	4.24426	0.264625	0.119687
dirigent	dirigent protein 25	103640842	.	XP_008662526.1	K7TF29	-1.08762	0.0910026	0.223733	0.102556	0.075893	0.0405585
dirigent	dirigent protein 16	103644420	.	XP_008665848.2	A0A1D6JNH0	-3.34004	0.0112319	3.33775	1.59788	0.125793	0.398815
dirigent	dirigent protein 22	103646993	.	XP_020404001.1	B6TQI8	-2.6949	0.0232185	4.69844	3.2682	0.430152	0.109112
dirigent	dirigent protein 22	103646994	.	XP_008669799.1	A0A1D6EHC8	1.54663	0.0975803	3.35109	3.98022	0.313372	0.388774
dirigent	dirigent protein 1	103648339	.	XP_008671048.2	A0A1D6DUL3	1.19036	0.434177	1.71455	1.96595	0.197765	0.435392
dirigent	dirigent protein 1	103652771	.	XP_008677954.1	K7UPI1	-1.24121	0.649347	1.20033	0.888586	0.967091	0.447894
dirigent	dirigent protein 1-like	109943179	.	XP_020401686.1	-	-3.39345	0.168691	5.33146	3.5687	0.44118	1.48762
dirigent	Dirigent protein 23	100282529	GRMZM2G059706	NP_001148909.1	B6T8I3	-2.03604	0.0979115	5.82232	4.79656	0.268348	0.654891
fasciclin	Fasciclin-like arabinogalactan protein 4	100193769	GRMZM2G035933	NP_001132327.1	B4FG86	1.03218	0.737512	1.26908	1.31478	0.189866	0.102448
fasciclin	Fasciclin-like arabinogalactan protein 2	100274054	.	XP_008651121.1	B6SZA0	-4.98161	0.00176333	4.42132	2.10471	0.357242	0.397683
fasciclin	Fasciclin-like arabinogalactan protein 2	100274174	GRMZM2G403276	NP_001142020.1	B4FZE8	-1.43754	0.0729166	0.904513	0.380913	0.296276	0.201201
fasciclin	fasciclin-like arabinogalactan protein 7	100281174	GRMZM2G021794	NP_001147565.1	B6SSV3	-1.40843	0.120731	4.35301	3.85893	0.289622	0.323164
fasciclin	fasciclin-like arabinogalactan protein 7	100281475	.	NP_001147865.1; XP_008677199.1	B6SHU5	-3.06116	0.00704642	4.51256	2.89848	0.370267	0.402292
fasciclin	fasciclin-like arabinogalactan protein 8	100284749	GRMZM2G133053	NP_001151116.1	-	-1.83571	0.0539827	2.4477	1.57137	0.435915	0.327471
fasciclin	fasciclin-like arabinogalactan protein 10	100284757	GRMZM2G301908	NP_001151124.2	K7U4B2	1.03509	0.85513	0.533391	0.583141	0.209757	0.380792
fasciclin	fasciclin-like arabinogalactan protein 7	100284765	GRMZM2G177242	NP_001151132.2	A0A1D6ML27	-1.78815	0.38015	4.75863	3.92016	0.747234	1.22658
fasciclin	fasciclin-like arabinogalactan protein 10	100284989	GRMZM2G003752	NP_001151356.2	A0A1D6E267	-1.67763	0.0758205	2.47439	1.72796	0.0866042	0.395061
fasciclin	fasciclin-like arabinogalactan protein 11	103643069	.	XP_020398874.1	A0A1D6FU89	1.10823	0.678131	0.444043	0.592301	0.286121	0.486908
fasciclin	fasciclin-like arabinogalactan protein 7	103647534	.	XP_008670279.2	A0A1D6ES24	-1.42327	0.225685	1.63433	1.12512	0.515721	0.115499
fasciclin	fasciclin-like arabinogalactan protein 4	103651026	.	XP_008674840.1	-	-1.06232	0.309872	0.286821	0.199606	0.0894684	0.0942592
fasciclin	fasciclin-like arabinogalactan protein 2	103654016	.	XP_008679063.1	K7UIZ9	-1.0299	0.502216	0.0780521	0.0355468	0.0906859	0.0036748
fasciclin	fasciclin-like arabinogalactan protein 9	109941448	.	XP_020398003.1	A0A1D6FK96	-1.35713	0.0750058	3.81283	3.37227	0.230005	0.220807
fasciclin	fasciclin-like arabinogalactan protein 1	109945612	.	.	-	1.08005	0.637042	0.412417	0.523517	0.188732	0.319092
fasciclin	Fasciclin-like arabinogalactan protein 10	100383093	GRMZM2G065718	NP_001169235.1	C0PD01	-2.65768	0.00497685	4.51408	3.10392	0.209368	0.0525836
fasciclin	Fasciclin-like arabinogalactan protein 7	100281204	GRMZM2G174799	NP_001147595.2; NP_001335885.1	A0A096SZF8	-2.45768	0.172984	4.28518	2.98789	0.727402	1.094
fasciclin	Fasciclin-like arabinogalactan protein 6	100192072	GRMZM2G022931	NP_001130967.1	B4FB81	-3.67619	0.0376142	6.37341	4.4952	0.157097	0.698441
GDPDL	glycerophosphodiester phosphodiesterase	100191201	GRMZM2G018820	NP_001130108.1	B4F7Z4	-1.31348	0.748327	6.78134	6.38795	1.73703	0.84357
GDPDL	Glycerophosphodiester phosphodiesterase GDPD4	100272241	GRMZM2G045753	NP_001140209.1; XP_008676714.1	B4FMJ2	-1.91193	0.16221	3.8482	2.91317	0.270325	0.775621
GDPDL	Glycerophosphodiester phosphodiesterase GDPD2	100383215	GRMZM5G829946	NP_001169348.1; XP_020403474.1	C0PE87	1.14378	0.366486	0.435574	0.62938	0.262853	0.193327
GDPDL	Glycerophosphodiester phosphodiesterase GDPDL3	100383563	GRMZM2G018416	NP_001169682.1	C0PGU8	-1.15212	0.621235	4.40231	4.19802	0.190186	0.598227
GDPDL	Glycerophosphodiester phosphodiesterase GDPDL3	100384038	GRMZM2G059129	NP_001170117.1; XP_008645847.1; XP_008645857.1	A0A1D6KIK2, C0PL13	2.78944	0.0205583	2.91498	4.39496	0.433814	0.52066
GDPDL	glycerophosphodiester phosphodiesterase GDPDL7	103626746	.	XP_008645346.1; XP_020394033.1	A0A1D6H2W0	-1.07504	0.266907	0.361899	0.257512	0.119583	0.0292442
GDPDL	glycerophosphodiester phosphodiesterase GDPDL3	103627358	.	XP_008645878.1	A0A1D6HBU2	-1.36748	0.50265	4.21869	3.76717	0.259326	0.954523

## Sheet: Table S2A
Table S2A Mass spectrometry analyses of class III peroxidases. Isolated plasma membranes of three controls and three 24 h hypoxia-stressed maize roots were used for mass spectrometry analyses. Label-free quantifications (LFQ) data were determined with MaxQuant software and used for further statistical analysis. Given are the identified peptides. For denotation of the peroxidases, Redoxibase was u…
name acc. Redoxibase	Sequence	Length	Missed cleavages	Mass	Proteins	Start position	End position	Unique (Groups)	Unique (Proteins)	Charges	PEP	Score
ZmPrx85	DAVSLSGGPSFTVPLGR	17	0	1658.86	A0A1D6E530	141	157	yes	yes	2	0.00017099	51.841
	GVMLPSDQGLVSDPR	15	0	1569.78	A0A1D6E530	268	282	yes	yes	2	0.00010309	63.283
ZmPrx03	DSVVLSGGLGYQVPAGR	17	0	1673.87	A0A1D6LYW3	132	148	yes	yes	2	4.6618e-14	101.93
	YYVGLTNNLGLFK	13	0	1500.8	A0A1D6LYW3	269	281	yes	yes	2	9.4209e-146	172.47
	AYAFLLK	7	0	824.48	A0A1D6LYW3;B4FVT1	233	239	yes	no	2	0.020378	77.72
	FFDVVDR	7	0	896.439	A0A1D6LYW3;B4FVT1	101	107	yes	no	2	0.00070386	97.602
	MGQIEVLTGTQGEIR	15	0	1630.83	A0A1D6LYW3;B4FVT1	317	331	yes	no	2	4.2536e-13	99.522
ZmPrx81	AAVVASGGPSYPVPLGQR	18	0	1724.92	B4FG39	136	153	yes	yes	2;3	2.2461e-26	129.84
	ADSQEDDFAR	10	0	1152.47	B4FG39	214	223	yes	yes	2	0.0021417	76.827
	ALQLIDDIR	9	0	1055.6	B4FG39	105	113	yes	yes	2	0.0044512	94.302
	DAFFAQFATSMVK	13	0	1461.7	B4FG39	286	298	yes	yes	2	9.7168e-08	93.058
	DPTTAPIVR	9	0	968.529	B4FG39	271	279	yes	yes	2	0.01217	65.252
	DSLAPAPEDDVNALPSPTTASVPELLAAFR	30	0	3063.54	B4FG39	154	183	yes	yes	2;3	2.082e-12	63.491
	DVADLVALSGAHTVGR	16	0	1579.83	B4FG39	189	204	yes	yes	2;3	1.3417e-92	155.02
	EIALAAGLLR	10	0	1025.62	B4FG39	60	69	yes	yes	2	0.0013986	74.127
	GVFTSDMALIR	11	0	1208.62	B4FG39	260	270	yes	yes	2	4.7891e-05	75.378
	GVFTSDMALIRDPTTAPIVR	20	1	2159.14	B4FG39	260	279	yes	yes	3	0.00056547	72.184
	LQQLDVVTPDAFDNVYYK	18	0	2127.05	B4FG39	236	253	yes	yes	2;3	1.5493e-28	138.42
	AAKAGAK	7	1	615.37	B4FH39	494	500	yes	yes	1	0.03361	34.705
	NLETEHHVPNNGK	13	0	1487.71	B4FH39	354	366	yes	yes	2	0.017336	35.959
ZmPrx24	ADLVALSGAHTVGR	14	0	1365.74	B4FHG3	200	213	yes	yes	2;3	9.5342e-69	152.85
	MSQMDILTGSAGEIR	15	0	1607.76	B4FHG3	317	331	yes	yes	2	2.6297e-09	78.096
	SDQGLINHPDTK	12	0	1323.64	B4FHG3	282	293	yes	yes	2	6.2933e-06	68.355
	SLDKADLVALSGAHTVGR	18	1	1808.97	B4FHG3	196	213	yes	yes	3;4	0.00023325	56.817
	DAVVASGGPFFEVPLGR	17	0	1716.88	B4FHG3;B4FH68	147	163	yes	no	2;3	1.2302e-14	101.6
	DIGIAAGLIR	10	0	997.592	B4FHG3;B4FH68	71	80	yes	no	2	0.00081516	86.953
	FALNQAAFFDQFAR	14	0	1644.8	B4FHG3;B4FH68	299	312	yes	no	2	4.2448e-09	93.058
	YYFDLIAK	8	0	1031.53	B4FHG3;B4FH68	269	276	yes	no	2	0.026755	67.032

## Sheet: Table S2B
Table S2B Mass spectrometry analyses of cell-wall related proteins. Isolated plasma membranes of three controls and three 24 h hypoxia-stressed maize roots were used for mass spectrometry analyses. Label-free quantifications (LFQ) data were determined with MaxQuant software and used for further statistical analysis. Given are the identified peptides.
name acc. UniProt	Leading razor protein	Sequence	Length	Missed cleavages	Mass	Proteins	Start position	End position	Unique (Groups)	Unique (Proteins)	Charges	PEP	Score	fold change	p-value
Dirigent protein	tr|A0A1D6HR40|A0A1D6HR40_MAIZE	EIPVVGGTGTFR	12	0	1231.66	tr|A0A1D6HR40|A0A1D6HR40_MAIZE	147	158	yes	yes	2	2.3598e-05	104.05	1.45188	0.236935
	tr|A0A1D6HR40|A0A1D6HR40_MAIZE	MATGYVLWK	9	0	1067.55	tr|A0A1D6HR40|A0A1D6HR40_MAIZE;tr|A0A1D6FA16|A0A1D6FA16_MAIZE	159	167	yes	no	2	0.021974	56.011
Dirigent protein	tr|B4G233|B4G233_MAIZE	GSTLSILGR	9	0	902.519	tr|B4G233|B4G233_MAIZE	118	126	yes	yes	2	0.0056327	93.195	1.55947	0.157295
	tr|B4G233|B4G233_MAIZE	GYVQAHTIDSGFK	13	0	1421.69	tr|B4G233|B4G233_MAIZE	150	162	yes	yes	2;3	0.00017982	69.602
	tr|B4G233|B4G233_MAIZE	SGETVVQYTVNVR	13	0	1450.74	tr|B4G233|B4G233_MAIZE	163	175	yes	yes	2	7.1872e-22	133.81
	tr|B4G233|B4G233_MAIZE	VYFHDIVAGTSPTAIR	16	0	1745.91	tr|B4G233|B4G233_MAIZE	35	50	yes	yes	2;3	2.6649e-31	128.67
	tr|B4G233|B4G233_MAIZE	AAGTEVGR	8	0	759.388	tr|B4G233|B4G233_MAIZE;tr|B6T8I3|B6T8I3_MAIZE	81	88	no	no	2	0.0024762	64.776
	tr|B4G233|B4G233_MAIZE	EMSIVGGSGK	10	0	963.47	tr|B4G233|B4G233_MAIZE;tr|B6T8I3|B6T8I3_MAIZE	135	144	no	no	2	0.00057816	67.414
	tr|B4G233|B4G233_MAIZE	NEVLSDVR	8	0	930.477	tr|B4G233|B4G233_MAIZE;tr|B6T8I3|B6T8I3_MAIZE	127	134	no	no	2	0.02184	63.565
Dirigent protein	tr|B6T6D2|B6T6D2_MAIZE	ELSVVGGTGQFR	12	0	1248.65	tr|B6T6D2|B6T6D2_MAIZE	130	141	yes	yes	2	3.392e-175	179.51	2.11331	0.133339
	tr|B6T6D2|B6T6D2_MAIZE	GNFGNTMVIDDKLTEGTSESSTTVGR	26	1	2715.27	tr|B6T6D2|B6T6D2_MAIZE	58	83	yes	yes	3	3.8898e-51	85.801
Dirigent protein	tr|K7V6J0|K7V6J0_MAIZE	FNGSTLQIQGTSK	13	0	1379.7	tr|K7V6J0|K7V6J0_MAIZE	96	108	yes	yes	2	5.6249e-12	110.39	0.6214	0.0518503
	tr|K7V6J0|K7V6J0_MAIZE	GTNGVTTLVNR	11	0	1130.6	tr|K7V6J0|K7V6J0_MAIZE	29	39	yes	yes	2	8.5907e-07	71.349
	tr|K7V6J0|K7V6J0_MAIZE	RTEVSYTGNIR	11	1	1294.66	tr|K7V6J0|K7V6J0_MAIZE	131	141	yes	yes	3	0.00090871	60.301
Dirigent protein	tr|B4FV87|B4FV87_MAIZE	VVTDSPVYDGR	11	0	1206.59	tr|B4FV87|B4FV87_MAIZE	54	64	yes	yes	2	0.022365	58.676	2.18667	0.000201121
	tr|B4FV87|B4FV87_MAIZE	TIDLGDAEDVR	11	0	1202.58	tr|B4FV87|B4FV87_MAIZE;A0A1D6LHB2;A0A1D6LH77;A0A1D6LH82;A0A1D6LHB0;A0A1D6LHA8;A0A1D6LH78;A0A1D6LH72;A0A1D6LH76	239	249	no	no	2	0.0051343	77.677
Fasciclin-like arabinogalactan protein 2	tr|B6SL10|B6SL10_MAIZE	SFAGLLAADPK	11	0	1088.59	tr|B6SL10|B6SL10_MAIZE	206	216	yes	yes	2	0.00063356	102.06	1.05686	0.83509
	tr|B6SL10|B6SL10_MAIZE	VSFIVDDAADSVKPVTYVK	19	1	2052.08	tr|B6SL10|B6SL10_MAIZE	142	160	yes	yes	2;3	2.2833e-47	131.71
	tr|B6SL10|B6SL10_MAIZE	VTTLATTSVAK	11	0	1090.62	tr|B6SL10|B6SL10_MAIZE	279	289	yes	yes	2	0.015265	56.729
Fasciclin-like arabinogalactan protein 6	tr|B4FB81|B4FB81_MAIZE	GGQFTMFMR	9	0	1073.48	tr|B4FB81|B4FB81_MAIZE	45	53	yes	yes	2	0.024675	43.124	1.6258	0.0736695
	tr|B4FB81|B4FB81_MAIZE	PLAVYSVDK	9	0	990.539	tr|B4FB81|B4FB81_MAIZE	173	181	yes	yes	2	0.014343	61.962
	tr|B4FB81|B4FB81_MAIZE	VLLPLELFGAK	11	0	1198.73	tr|B4FB81|B4FB81_MAIZE	182	192	yes	yes	2	3.8621e-06	107.57
Fasciclin-like arabinogalactan protein 7	tr|A0A096SZF8|A0A096SZF8_MAIZE	TLLLYHALPK	10	0	1167.7	tr|A0A096SZF8|A0A096SZF8_MAIZE	117	126	yes	yes	2	0.0003793	103.74	1.11458	0.524471
	tr|A0A096SZF8|A0A096SZF8_MAIZE	DSAFSALK	8	0	837.423	tr|A0A096SZF8|A0A096SZF8_MAIZE;tr|A0A1D6ES24|A0A1D6ES24_MAIZE	96	103	no	no	2	0.021779	58.917
	tr|A0A096SZF8|A0A096SZF8_MAIZE	FYSLAEFK	8	0	1003.5	tr|A0A096SZF8|A0A096SZF8_MAIZE;tr|A0A1D6ES24|A0A1D6ES24_MAIZE	127	134	no	no	2	0.026343	81.191
	tr|A0A096SZF8|A0A096SZF8_MAIZE	VGITVFVPK	9	0	958.585	tr|A0A096SZF8|A0A096SZF8_MAIZE;tr|A0A1D6ES24|A0A1D6ES24_MAIZE	87	95	no	no	2	0.017613	77.282
Fasciclin-like arabinogalactan protein 7	tr|B6SHU5|B6SHU5_MAIZE	DSAFAALK	8	0	821.428	tr|B6SHU5|B6SHU5_MAIZE	100	107	yes	yes	2	3.9755e-23	74.415	1.06865	0.860752
	tr|B6SHU5|B6SHU5_MAIZE	GGITVFVPK	9	0	916.538	tr|B6SHU5|B6SHU5_MAIZE	91	99	yes	yes	2	0.017613	69.998
	tr|B6SHU5|B6SHU5_MAIZE	ISSSVYSTRPVAVYEVGK	18	1	1941.02	tr|B6SHU5|B6SHU5_MAIZE	176	193	yes	yes	2;3	1.0398e-08	66.965
	tr|B6SHU5|B6SHU5_MAIZE	YYSLAEFDR	9	0	1162.53	tr|B6SHU5|B6SHU5_MAIZE	131	139	yes	yes	2	0.0048768	92.439
Fasciclin-like arabinogalactan protein 7	tr|B6SSV3|B6SSV3_MAIZE	ALKDEQFSEFR	11	1	1368.67	tr|B6SSV3|B6SSV3_MAIZE	53	63	yes	yes	2;3	0.00029332	71.349	1.40105	0.426123
	tr|B6SSV3|B6SSV3_MAIZE	FYSLSMLGTLSGK	13	0	1402.72	tr|B6SSV3|B6SSV3_MAIZE	124	136	yes	yes	2	0.0011233	67.726
Fasciclin-like arabinogalactan protein 10	tr|C0PD01|C0PD01_MAIZE	ADVTVVAK	8	0	801.46	tr|C0PD01|C0PD01_MAIZE	277	284	yes	yes	2	0.030565	65.252	2.14938	0.209262
	tr|C0PD01|C0PD01_MAIZE	GLTLFAVNDDAFQAK	15	0	1608.81	tr|C0PD01|C0PD01_MAIZE	218	232	yes	yes	2	8.0883e-14	110.86
	tr|C0PD01|C0PD01_MAIZE	KYGDESAATLYQATGDAASTTGNVK	25	1	2518.18	tr|C0PD01|C0PD01_MAIZE	105	129	yes	yes	3	0.0029912	17.943
	tr|C0PD01|C0PD01_MAIZE	LHSVLDYYDR	10	0	1279.62	tr|C0PD01|C0PD01_MAIZE	91	100	yes	yes	2	2.2892e-14	83.005
	tr|C0PD01|C0PD01_MAIZE	LLQYHALPSYNTK	13	0	1546.81	tr|C0PD01|C0PD01_MAIZE	248	260	yes	yes	2;3	0.0068416	43.958
	tr|C0PD01|C0PD01_MAIZE	NYGFSAATPGAR	12	0	1210.57	tr|C0PD01|C0PD01_MAIZE	137	148	yes	yes	2	0.010781	45.137
	tr|C0PD01|C0PD01_MAIZE	VFASLAASTGVLK	13	0	1262.72	tr|C0PD01|C0PD01_MAIZE	197	209	yes	yes	2	0.00074734	70.1
	tr|C0PD01|C0PD01_MAIZE	VVDQEDKNYGFSAATPGAR	19	1	2023.96	tr|C0PD01|C0PD01_MAIZE	130	148	yes	yes	3	5.9601e-10	70.942
Glycerophosphodiester phosphodiesterase GDPDL3	tr|A0A1D6HBU2|A0A1D6HBU2_MAIZE	GGFSGLFPDSSDFAYR	16	0	1721.77	tr|A0A1D6HBU2|A0A1D6HBU2_MAIZE;tr|A0A1D6HBU3|A0A1D6HBU3_MAIZE	49	64	yes	no	2	5.4375e-11	77.64	1.50221	0.150878
	tr|A0A1D6HBU2|A0A1D6HBU2_MAIZE	SSFTSQVTTINDLK	14	0	1539.78	tr|A0A1D6HBU2|A0A1D6HBU2_MAIZE;tr|A0A1D6HBU3|A0A1D6HBU3_MAIZE;tr|A0A1D6HBU4|A0A1D6HBU4_MAIZE;tr|A0A1D6HBU7|A0A1D6HBU7_MAIZE	418	431	yes	no	2	2.4129e-15	113.63
	tr|A0A1D6HBU2|A0A1D6HBU2_MAIZE	VDGIITDFPGTAHR	14	0	1497.76	tr|A0A1D6HBU2|A0A1D6HBU2_MAIZE;tr|A0A1D6HBU3|A0A1D6HBU3_MAIZE;tr|A0A1D6HBU4|A0A1D6HBU4_MAIZE;tr|A0A1D6HBU7|A0A1D6HBU7_MAIZE	645	658	yes	no	2;3	0.0003946	68.551
	tr|A0A1D6HBU2|A0A1D6HBU2_MAIZE	YSLVYMIEEGVR	12	0	1457.72	tr|A0A1D6HBU2|A0A1D6HBU2_MAIZE;tr|A0A1D6HBU3|A0A1D6HBU3_MAIZE;tr|A0A1D6HBU4|A0A1D6HBU4_MAIZE;tr|A0A1D6HBU7|A0A1D6HBU7_MAIZE	551	562	yes	no	2	0.0058845	55.567
	tr|A0A1D6HBU2|A0A1D6HBU2_MAIZE	SYIWPVTPDNYLLPYTSVVDDAHK	24	0	2792.37	tr|C0PGU8|C0PGU8_MAIZE;tr|A0A1D6Q3U7|A0A1D6Q3U7_MAIZE;tr|A0A1D6HBU2|A0A1D6HBU2_MAIZE;tr|A0A1D6HBU3|A0A1D6HBU3_MAIZE;tr|A0A1D6HBU4|A0A1D6HBU4_MAIZE	265	288	no	no	3	0.018412	15.128
	tr|A0A1D6HBU2|A0A1D6HBU2_MAIZE	ALDDSGYSK	9	0	954.429	tr|C0PGU8|C0PGU8_MAIZE;tr|A0A1D6Q3U9|A0A1D6Q3U9_MAIZE;tr|A0A1D6HBU2|A0A1D6HBU2_MAIZE;tr|A0A1D6HBU3|A0A1D6HBU3_MAIZE;tr|A0A1D6HBU4|A0A1D6HBU4_MAIZE;tr|A0A1D6HBU7|A0A1D6HBU7_MAIZE	518	526	no	no	2	0.022482	58.981
	tr|A0A1D6HBU2|A0A1D6HBU2_MAIZE	DAAPSSLADIK	11	0	1086.56	tr|C0PGU8|C0PGU8_MAIZE;tr|A0A1D6Q3U9|A0A1D6Q3U9_MAIZE;tr|A0A1D6HBU2|A0A1D6HBU2_MAIZE;tr|A0A1D6HBU3|A0A1D6HBU3_MAIZE;tr|A0A1D6HBU4|A0A1D6HBU4_MAIZE;tr|A0A1D6HBU7|A0A1D6HBU7_MAIZE	563	573	no	no	2	0.00047871	89.08
	tr|A0A1D6HBU2|A0A1D6HBU2_MAIZE	DAAPSSLADIKK	12	1	1214.65	tr|C0PGU8|C0PGU8_MAIZE;tr|A0A1D6Q3U9|A0A1D6Q3U9_MAIZE;tr|A0A1D6HBU2|A0A1D6HBU2_MAIZE;tr|A0A1D6HBU3|A0A1D6HBU3_MAIZE;tr|A0A1D6HBU4|A0A1D6HBU4_MAIZE;tr|A0A1D6HBU7|A0A1D6HBU7_MAIZE	563	574	no	no	2	0.00011373	87.298
Glycerophosphodiester phosphodiesterase GDPDL3	tr|C0PGU8|C0PGU8_MAIZE	SQFASQVTTINSLK	14	0	1522.8	tr|C0PGU8|C0PGU8_MAIZE;tr|A0A1D6Q3U9|A0A1D6Q3U9_MAIZE	421	434	yes	no	2	1.8806e-19	122.33	1.24433	0.372441
	tr|C0PGU8|C0PGU8_MAIZE	VDGVITDFPGTAHR	14	0	1483.74	tr|C0PGU8|C0PGU8_MAIZE;tr|A0A1D6Q3U9|A0A1D6Q3U9_MAIZE	648	661	yes	no	2;3	1.6163e-08	78.096
	tr|C0PGU8|C0PGU8_MAIZE	YNLVYMIEESVR	12	0	1514.74	tr|C0PGU8|C0PGU8_MAIZE;tr|A0A1D6Q3U9|A0A1D6Q3U9_MAIZE	554	565	yes	no	2	0.00017795	70.977

## Sheet: Table S3
Table S3 Mass spectrometry analyses of the peroxidases. Protein spots or bands (sample) were cut out after two-dimensional polyacrylamid gelelectrophoresis (2D-PAGE) and analyzed by mass spectrometry. Given are the identified peptides, their modifications (CAM, Carbamidomethyl modification), total monoisotopic masses of tryptic peptides (MH+[Da]), accession number (Acc. No.) according to UniProt …
sample	Amino Acid Sequence	n	Modification	MH+ [Da]	Acc. No.	Peroxidase	coverage
spot 1	DAVSLSGGPSFTVPLGR	3		1659.87	A0A1D6E530	ZmPrx85	27.00
	GPQGNVGEIR	1		1026.53	A0A1D6E530
	LDSAAPASSNDVFTLPPPTATVDELLTAFGSK	1		3232.63	A0A1D6E530
	SSVDAALQQNVR	8		1287.67	A0A1D6E530
	VHAAcGPTVScADITVLATR	3	C5; C11 (CAM)	2099.03	A0A1D6E530
spot 2	AAVEQScPQTVScADIVAFAAR	2	C7; C13 (CAM)	2351.11	B4FU88	ZmPrx101	18.00
	DAPPNNPSLHGFQVIDAAK	2		1991.00	B4FU88
	mGNIQVLTGTQGQIR	2	M1 (Oxidation)	1631.86	B4FU88
	MGNIQVLTGTQGQIR	1		1615.86	B4FU88
	SFcTSFLAR	1	C3 (CAM)	1088.52	B4FU88
	DSVVLSGGLGYQVPAGR	1		1674.88	Q6RFK3	ZmPrx03	15.00
	YYVGLTNNLGLFK	1		1501.81	Q6RFK3
	ALVDSFVR	1		906.50	Q6RFK3
	mGQIEVLTGTQGEIR	1	M1 (Oxidation)	1647.84	Q6RFK3
	LLIDGPYGAPAQDYR	1		1648.83	A0A1D6MT17	Rboh protein B (gene id 100384248)	5.00
	DGVIELHNHcSSVYEEGDAR	1	C10 (CAM)	2287.00	A0A1D6MT17
	GVIELHNYcTSVYEEGDAR	1	C9 (CAM)	2212.00	A0A1D6QI90	Respiratory burst oxidase4 (gene id 100136880)	14.00
	LQTFFDmVDKDADGR	1	M7 (Oxidation)	1773.81	A0A1D6QI90
	VLIDGPYGAPAQDYK	1		1606.81	A0A1D6QI90
	LQTFFDmVDK	1	M7 (Oxidation)	1259.60	A0A1D6QI90
	FNmALILLPVcR	1	M3 (Oxidation); C11 (CAM)	1462.79	A0A1D6QI90
	ITDQAEEYAR	1		1195.56	A0A1D6QI90
	ELAQDFSR	1		965.47	A0A1D6QI90
	IALNHQNQR	1		1093.59	A0A1D6QI90
	GVmDEVAETDRK	1	M3 (Oxidation)	1365.63	A0A1D6QI90
	RIALnHqnQR	1	N5 (Deamidated); Q7 (Deamidated); N8 (Deamidated)	1252.64	A0A1D6QI90
	AEYDRDGSAVANPSFPK	1		1823.86	A0A1D6QI90
	GVmDEVAETDRK	1	M3 (Oxidation)	1365.63	A0A1D6QI90
spot 3	ASLEAQcPGVVScADVLAFAAR	2	C7; C13 (CAM)	2292.11	Q6RFK3	ZmPrx03	15.00
	DSVVLSGGLGYQVPAGR	4		1674.88	Q6RFK3
	GcDGSVLIDTVGNLTAEK	1	C2 (CAM)	1848.90	Q6RFK3
	TcPTAETIVQQTVAAAFR	2	C2 (CAM)	1963.99	Q6RFK3
	YYVGLTnNLGLFK	2	N7 (Deamidated)	1502.79	Q6RFK3
	YYVGLTNNLGLFK	1		1501.81	Q6RFK3
	ALVDSFVR	1		906.50	Q6RFK3
	FFDVVDR	1		897.45	Q6RFK3
	MGQIEVLTGTQGEIR	2		1631.85	Q6RFK3
	mGQIEVLTGTQGEIR	2	M1 (Oxidation)	1647.84	Q6RFK3
	DSVTLTGNLFYDVPAGR	1		1824.91	A0A3L6DLS2	ZmPrx49	18.00
	ESPANDPSLR	1		1085.52	A0A3L6DLS2
	GcDASVLLSVNPAGGK	1	C2 (CAM)	1544.77	A0A3L6DLS2
	AYFYWVTR	1		1105.55	A0A1D6QI90	Respiratory burst oxidase4 (gene id 100136880)	4.00
	EqGSFEWFR	1	Q2 (Deamidated)	1186.52	A0A1D6QI90
	ITDQAEEYAR	1		1195.56	A0A1D6QI90
	NTITWIR	1		903.51	A0A1D6QI90
spot 4 (stressed)	GmGLFFSDNQLR	1	M2 (Oxidation)	1400.66	A5H8G4	ZmPrx01_lineC	16.00
	GcDGSVLLTVNPGGGQTER	1	C2 (CAM)	1916.91	A5H8G4
	VGFYDTScPNAEALVR	1	C8 (CAM)	1798.85	A5H8G4
	ASLEAqcPGVVScADVLAFAAR	1	Q6 (Deamidated); C7; C13 (CAM)	2293.11	Q6RFK3	ZmPrx03	23.00
	DSVVLSGGLGYQVPAGR	1		1674.88	Q6RFK3
	YYVGLTNNLGLFK	1		1501.81	Q6RFK3
	ALVDSFVR	1		906.50	Q6RFK3
	FFDVVDR	1		897.45	Q6RFK3
	mGQIEVLTGTQGEIR	1	M1 (Oxidation)	1647.84	Q6RFK3
	ALQLIDDIR	1		1056.61	B4FG39	ZmPrx81	6.00
	EIALAAGLLR	1		1026.63	B4FG39
	GVmLPSDQGLVSDPR	1	M3 (Oxidation)	1586.78	A0A1D6E530	ZmPrx85	8.00
	SSVDAALQQNVR	1		1287.66	A0A1D6E530
spot 4 (control)	GmGLFFSDNQLR	1	M2 (Oxidation)	1400.66	A5H8G4	ZmPrx01_lineC	18.00
	qAVAAAFAK	1	Q1 (Deamidated)	877.48	A5H8G4
	QAVAAAFAK	1		876.49	A5H8G4
	TAVEQScPR	1	C7 (CAM)	1047.49	A5H8G4
	GcDGSVLLTVNPGGGQTER	1	C2 (CAM)	1916.91	A5H8G4
	VGFYDTScPNAEALVR	1	C8 (CAM)	1798.85	A5H8G4
	DSVVLSGGLGYQVPAGR	1		1674.88	Q6RFK3	ZmPrx03	13.00
	YYVGLTNNLGLFK	1		1501.80	Q6RFK3
	mGQIEVLTGTQGEIR	1	M1 (Oxidation)	1647.84	Q6RFK3
	AcPGVVScADVVQFAAR	1	C2; C8 (CAM)	1806.86	A0A1D6F256	ZmPrx79	14.00
	GmSVDDLVVLSGSHTIGR	1	M2 (Oxidation)	1858.92	A0A1D6F256
	ISTPPSDmNPALATVLK	1	M8 (Oxidation)	1770.93	A0A1D6F256
	VGVFYcGAPVLTK	1	C6 (CAM)	1410.74	A0A1D6QI90	Respiratory burst oxidase4 (gene id 100136880)	14.00
	EqGSFEWFR	1	Q2 (Deamidated)	1186.52	A0A1D6QI90
	LQTFFDmVDK	1	M7 (Oxidation)	1259.60	A0A1D6QI90
	FNmALILLPVcR	1	M3 (Oxidation); C11 (CAM)	1462.79	A0A1D6QI90
	GVmDEVAETDRK	1	M3 (Oxidation)	1365.63	A0A1D6QI90
	HGVDVVSGTR	1		1026.53	A0A1D6QI90
	GVmDEVAETDRK	1	M3 (Oxidation)	1365.63	A0A1D6QI90
	IALNHQNQR	1		1093.59	A0A1D6QI90
	GVIELHNYcTSVYEEGDAR	1	C9 (CAM)	2211.99	A0A1D6QI90
	EQGSFEWFR	1		1186.52	A0A1D6QI90
	ELAQDFSR	1		965.47	A0A1D6QI90
	VAVYPGNVLSLHFSKPQGFR	1		2216.20	A0A1D6QI90
	GVmDEVAETDR	1	M3 (Oxidation)	1237.54	A0A1D6QI90
	IGVFYcGEPVLVPQLR	1	C6 (CAM)	1846.99	A0A1D6FIC7	Rboh protein B (gene id 103635158)	16.00
	SGQYIFIK	1		955.52	A0A1D6FIC7
	ITEEEVKEIITLSASANK	1		1975.06	A0A1D6FIC7
	ALLLQSPSQVVAR	1		1381.82	A0A1D6FIC7
	LLIDGPYGAPAQDYR	1		1648.83	A0A1D6MT17	Rboh protein B (gene id 100384248)	15.00
	LLHASDAAYEPmKPFFGDK	1	M12 (Oxidation)	2153.04	A0A1D6MT17
	FNqLQVDGVLLR	1	Q3 (Deamidated)	1402.77	A0A1D6MT17
	DGVIELHNHcSSVYEEGDAR	1	C10 (CAM)	2287.00	A0A1D6MT17
spot 5	TVScADIVAFAAR	1	C4 (CAM)	1380.69	A5H8G4	ZmPrx01_lineC	34.00
	GmGLFFSDNQLR	1	M2 (Oxidation)	1400.66	A5H8G4
	AKELSVEDmVVLSGAHTVGR	1	M9 (Oxidation)	2111.09	A5H8G4
	DSISLTGSVSYQVPAGR	2		1736.88	A5H8G4
	ELSVEDmVVLSGAHTVGR	2	M7 (Oxidation)	1914.96	A5H8G4
	GcDGSVLLTVNPGGGQTER	2	C2 (CAM)	1916.91	A5H8G4
	IQVQTGTcGEVR	1	C8 (CAM)	1347.67	A5H8G4
	SFcASFFK	1	C3 (CAM)	996.45	A5H8G4
	TAVEQScPR	1	C7 (CAM)	1047.49	A5H8G4
	VGFYDTScPNAEALVR	1	C8 (CAM)	1798.84	A5H8G4
	LLIDGPYGAPAQDYR	1		1648.83	A0A1D6MT17	Rboh protein B (gene id 100384248)	5.00
	VAVYPGNVLALYmSKPPGFR	1	M13 (Oxidation)	2195.17	A0A1D6MT17
	EqGSFEWFR	1	Q2 (Deamidated)	1186.52	A0A1D6QI90	Respiratory burst oxidase4 (gene id 100136880)	6.00
	FNmALILLPVcR	1	M3 (Oxidation); C11 (CAM)	1462.79	A0A1D6QI90
	ITDQAEEYAR	1		1195.56	A0A1D6QI90
	ELAQDFSR	1		965.47	A0A1D6QI90
	IALNHQNQR	1		1093.59	A0A1D6QI90
add spot 1*	AAVHAVcGPTVScADITTLATR	1	C7; C13 (CAM)	2271.12	B4FHG3	ZmPrx24	35.00
	cASDPSGNVVTQVLDVR	1	C1 (CAM)	1816.89	B4FHG3
	DAVVASGGPFFEVPLGR	1		1171.89	B4FHG3
	DIGIAAGLIR	1		998.60	B4FHG3
	GHcVSFSDR	1	C3 (CAM)	1064.46	B4FHG3
	LPPNADDGTmDPAFR	1	M10 (Oxidation)	1632.73	B4FHG3
	SDQGLINHPDTK	2		1324.65	B4FHG3
	SLDKADLVALSGAHTVGR	2		1809.98	B4FHG3
	YYFDLIAK	1		1032.54	B4FHG3
	GVmLPSDQGLVSDPR		M3 (Oxidation)	1586.78	A0A1D6E530	ZmPrx85	8.00
	SSVDAALQQNVR			1287.67	A0A1D6E530
	DSAYLAGGLDYK	1		1272.61	B4FSW5	ZmPrx87	23.00
	GcDGSILInSTPDNK	1	C2 (CAM); N9 (Deamidated)	1591.74	B4FSW5
	LEVGFYEHScPQAEDIVR	1	C10 (CAM)	2149.00	B4FSW5
	AVLEAHcPR	1	C7 (CAM)	1052.53	B4FSW5; K7U159
	EPGVGAGLIR	1		968.55	B4FSW5; K7U159
	VQVLTGDEGEIR	1		1315.69	B4FSW5; K7U159
	VQVLTGDEGEIREK	1		1572.82	B4FSW5; K7U159
	AVVEEHcPR	1	C7 (CAM)	1096.52	B4FK72	ZmPrx118	25.00
	GcDASILLDSAPGQQHDTEK	2	C2 (CAM)	2141.98	B4FK72
	GFEVIDEAK	1		1007.50	B4FK72
	GLSADDmVTLSGAHSIGR	1	M7 (Oxidation)	1802.87	B4FK72
	SHcSSITDR	1	C3 (CAM)	1062.47	B4FK72
	TTVPLDTVTPNAFDNQYFK	1		2171.07	B4FK72
add spot 2*	cSSFGDVAGPATDDVTR	2	C1 (CAM)	1754.77	A0A1D6E530	ZmPrx85	54.00
	cVTATcSAPGSGDTLR	2	C1; C6 (CAM)	1652.74	A0A1D6E530
	DAVSLSGGPSFTVPLGR	1		1659.87	A0A1D6E530
	GLPPNVGLQQEAVQLVEDIR	2		2175.18	A0A1D6E530
	GPQGNVGEIR	1		1026.53	A0A1D6E530
	GVmLPSDQGLVSDPR	3	M3 (Oxidation)	1586.79	A0A1D6E530
	LDSAAPASSnDVFTLPPPTATVDELLTAFGSK	1	N10 (Deamidated)	3233.62	A0A1D6E530
	LLFHDcFPQGcDASILLDnGER	2	C6; C11 (CAM); N19 (Deamidated)	2578.17	A0A1D6E530
	LLFHDcFPqGcDASILLDNGER	2	C6; C11 (CAM); Q9 (Deamidated)	2578.19	A0A1D6E530
	SSVDAALQQNVR	1		1287.67	A0A1D6E530
	VHAAcGPTVScADITVLATR	1	C5; C11 (CAM)	2099.04	A0A1D6E530
add spot 3*	DAGIAAGLIR	1		956.55	A5H8G4	ZmPrx01_lineC	21.00
	ELSVEDmVVLSGAHTVGR	1	M7 (Oxidation)	1914.96	A5H8G4
	GcDGSVLLTVNPGGGQTER	1	C2 (CAM)	1916.91	A5H8G4
	GFDVIDAAK	1		935.48	A5H8G4
	IQVQTGTcGEVR	1	C8 (CAM)	1347.67	A5H8G4
	TAVEQScPR	2	C7 (CAM)	1047.49	A5H8G4
Band control	DAVSLSGGPSFTVPLGR	1		1659.87	A0A1D6E530	ZmPrx85	17.50
	GLPPNVGLQQEAVQLVEDIR	1		2175.18	A0A1D6E530
	GPQGNVGEIR	1		1026.53	A0A1D6E530
	SSVDAALQQNVR	1		1287.67	A0A1D6E530
	AAVVASGGPSYPVPLGQR	1		1725.93	B4FG39	ZmPrx81	15.00
	ALQLIDDIR	1		1056.6	B4FG39
	DVADLVALSGAHTVGR	1		1580.84	B4FG39
	EIALAAGLLR	1		1026.63	B4FG39
Band stressed	AAVTAAVAQEAR	2		1157.63	A0A0B4J2Z8	ZmPrx70	3.70
	DAVSLSGGPSFTVPLGR	2		1659.87	A0A1D6E530	ZmPrx85	19.60
	GVmLPSDQGLVSDPR	1	M3 (Oxidation)	1586.78	A0A1D6E530
	LLFHDcFPQGcDASILLDNGER	1	C6; C11 (CAM)	2577.18	A0A1D6E530
	SSVDAALQQNVR	2		1287.66	A0A1D6E530
	AAVVASGGPSYPVPLGQR	1		1725.93	B4FG39	ZmPrx81	25.00
	ALQLIDDIR	1		1056.61	B4FG39
	DAFFAQFATSmVK	1	M11 (Oxidation)	1478.70	B4FG39
	DVADLVALSGAHTVGR	1		1580.84	B4FG39
	EIALAAGLLR	1		1026.63	B4FG39
	VHAAcGPTVScADVTALATR	1	C5; C11 (CAM)	2056.99	B4FG39
	DAGIAAGLIR	1		956.55	C5XIX9	ZmPrx01_lineC	10.90
	GFDVIDAAK	1		935.48	C5XIX9
	GmGLFFSDNQLR	1	M2(Oxidation)	1400.66	C5XIX9
	QAVAAAFAK	1		876.49	C5XIX9

## Sheet: Table S4
Table S4 In-silico prediction of the identified class III peroxidases. For denotation of the peroxidases, Redoxibase was used (http://peroxibase.toulouse.inra.fr/). Following tools were used to predict: localization (http://psort1.hgc.jp/form.html), transmembrane helices (http://www.cbs.dtu.dk/services/TMHMM/), isolelectric point and molecular mass (https://web.expasy.org/protparam/), signal pept…
peroxidase name (Redoxibase)	accession number (UniProt)	localisation	amino acids	transmembrane helices	isolelectric point	molecular mass in kDa	signal peptides	glycosylation	phosphorylation sites
ZmPrx01_lineC	A5H8G4	outside	367	7-29	6.81	38.4	1-33	5	38
ZmPrx03	Q6RFK3	outside	360	0	6.52	38.7	1-26	8	33
ZmPrx24	B4FHG3	outside	357	0	5.51	37.9	1-25	2	36
ZmPrx70	A0A0B4J2Z8	ER membrane	321	5-27	9.08	33.4	1-25	3	34
ZmPrx81	B4FG39	outside	344	12-29	8.08	36.6	1-29	3	21
ZmPrx85	A0A1D6E530	outside	337	5-27	5.35	35.5	1-23	1	32
